# Supplementary material for: Inequality of gender, age and disabilities due to leprosy and trends in a hyperendemic metropolis: Evidence from an eleven-year time series study in Central-West Brazil
Source: PLoS Negl Trop Dis. 2021 Nov 16;15(11):e0009941. doi: 10.1371/journal.pntd.0009941 (PMC8631739; doi:10.1371/journal.pntd.0009941)
Supplement: S1 Dataset — (XLSX) [file pntd.0009941.s002.xlsx]

## Sheet: Grade of Disability by age
day	year	month	<15	POP<15	INCP_0_15	INCP_1_15	INCP_2_15	INCP_3_15	AL15	TX15	15-29	POP_15_29	INCP_0_29	INCP_1_29	INCP_2_29	INCP_3_29	AL15.29	TX15.29	30-59	POP30-59	INCP_0_59	INCP_1_59	INCP_2_59	INCP_3_59	AL30.59	TX30.59	>=60	POP>=60	INCP_0_60	INCP_1_60	INCP_2_60	INCP_3_60	AL60	TX60
31	2008	1	6	126425	4	2	0		5.89113	4.65978	12	168943	8	0	0	4	11.7823	6.9741	24	219913	16	4		4	23.5645	10.7154	16	44817	8		6	2	15.7097	35.0529
29	2008	2	4	126425		0	2	2	4.19828	3.32076	28	168943	12	4	0	10	29.3879	17.3952	38	219913	22	2	2	12	39.8836	18.1361	16	44817	6	2		8	16.7931	37.4704
31	2008	3	8	126425	4	0	0	4	7.85484	6.21304	16	168943	8	2	0	6	15.7097	9.2988	43	219913	29	4	2	8	42.2198	19.1984	16	44817	6	2		8	15.7097	35.0529
30	2008	4	6	126425	4	0	0	2	6.0875	4.81511	14	168943	10	0	0	4	14.2042	8.40767	70	219913	44	14	2	10	71.0208	32.295	16	44817	8	2		6	16.2333	36.2214
31	2008	5	6	126425	4	0	0	2	5.89113	4.65978	26	168943	8	0	4	14	25.5282	15.1106	44	219913	24	8		12	43.2016	19.6449	10	44817	10				9.81855	21.9081
30	2008	6	12	126425	8	0	0	4	12.175	9.63022	22	168943	10	2	0	10	22.3208	13.212	74	219913	42	16	4	12	75.0792	34.1404	18	44817	16	2		2	18.2625	40.749
31	2008	7	6	126425	4	0	0	2	5.89113	4.65978	14	168943	10	0	0	4	13.746	8.13645	47	219913	19	14	2	12	46.1472	20.9843	14	44817	9	2	2	1	13.746	30.6713
31	2008	8	4	126425	2	0	0	2	3.92742	3.10652	22	168943	10	2	0	10	21.6008	12.7859	42	219913	25	12		5	41.2379	18.7519	10	44817	2	2		6	9.81855	21.9081
30	2008	9	8	126425	6	0	0	2	8.11667	6.42014	30	168943	18	6	0	6	30.4375	18.0164	39	219913	20	12		7	39.5688	17.9929	18	44817	6	4	4	4	18.2625	40.749
31	2008	10	2	126425		0	0	2	1.96371	1.55326	14	168943	6	4	0	4	13.746	8.13645	38	219913	26	4	2	6	37.3105	16.966	14	44817	2	4	4	4	13.746	30.6713
30	2008	11		126425		0	0		0	0	6	168943	2	2	0	2	6.0875	3.60329	36	219913	18	6	2	10	36.525	16.6088	8	44817		2	6		8.11667	18.1107
31	2008	12	2	126425		0	0	2	1.96371	1.55326	14	168943	4	2	2	6	13.746	8.13645	24	219913	8	12	2	2	23.5645	10.7154	14	44817	4	2	2	6	13.746	30.6713
31	2009	1	2	126425	2	0	0		1.96371	1.55326	26	168943	14	2	0	10	25.5282	15.1106	54	219913	26	12		16	53.0202	24.1096	12	44817	4		2	6	11.7823	26.2897
28	2009	2	4	126425	2	0	0	2	4.34821	3.43936	12	168943	4	0	0	8	13.0446	7.72133	50	219913	30	8	2	10	54.3527	24.7155	20	44817	10	4		6	21.7411	48.5108
31	2009	3	2	126425	2	0	0		1.96371	1.55326	24	168943	20	2	0	2	23.5645	13.9482	42	219913	26	6		10	41.2379	18.7519	22	44817	10	2	2	8	21.6008	48.1978
30	2009	4	6	126425	4	0	0	2	6.0875	4.81511	22	168943	12	0	0	10	22.3208	13.212	32	219913	15	5	2	10	32.4667	14.7634	14	44817	6		2	6	14.2042	31.6937
31	2009	5	8	126425	6	0	0	2	7.85484	6.21304	24	168943	16	6	0	2	23.5645	13.9482	56	219913	24	4	4	24	54.9839	25.0026	12	44817	4	2		6	11.7823	26.2897
30	2009	6	10	126425	2	0	2	6	10.1458	8.02518	16	168943	4	8	0	4	16.2333	9.60876	64	219913	18	11	5	30	64.9333	29.5268	8	44817	2			6	8.11667	18.1107
31	2009	7	2	126425	2	0	0		1.96371	1.55326	20	168943	8	2	2	8	19.6371	11.6235	64	219913	24	16	4	20	62.8387	28.5743	26	44817	4	12		10	25.5282	56.961
31	2009	8	10	126425	8	0	0	2	9.81855	7.7663	22	168943	18	0	0	4	21.6008	12.7859	55	219913	24	13		8	54.002	24.5561	24	44817	6	6	6	6	23.5645	52.5794
30	2009	9	6	126425	4	2	0		6.0875	4.81511	10	168943	6	0	0	4	10.1458	6.00548	36	219913	9	9	2	16	36.525	16.6088	14	44817	8		4	2	14.2042	31.6937
31	2009	10	4	126425	2	0	0	2	3.92742	3.10652	6	168943	2	2	0	2	5.89113	3.48705	38	219913	24	6	2	6	37.3105	16.966	8	44817		2	4	2	7.85484	17.5265
30	2009	11		126425		0	0		0	0	14	168943	10	0	0	4	14.2042	8.40767	34	219913	20	6		8	34.4958	15.6861	16	44817	4	4		8	16.2333	36.2214
31	2009	12	2	126425	2	0	0		1.96371	1.55326	6	168943	2	0	0	4	5.89113	3.48705	34	219913	16	6	10	4	33.3831	15.1801	6	44817	6				5.89113	13.1449
31	2010	1	6	126425	2	4	0		5.89113	4.65978	24	168943	14	4	2	4	23.5645	13.9482	24	219913	16	2	2	4	23.5645	10.7154	12	44817	6	2		4	11.7823	26.2897
28	2010	2	4	126425	2	2	0		4.34821	3.43936	24	168943	18	2	0	4	26.0893	15.4427	52	219913	24	18	2	8	56.5268	25.7042	6	44817	4		2		6.52232	14.5532
31	2010	3	6	126425	6	0	0		5.89113	4.65978	20	168943	10	6	2	2	19.6371	11.6235	46	219913	22	8	10	6	45.1653	20.5378	16	44817	10	4		2	15.7097	35.0529
30	2010	4		126425		0	0		0	0	14	168943	12		0	2	14.2042	8.40767	24	219913	14	4	2	4	24.35	11.0726	8	44817	4	4			8.11667	18.1107
31	2010	5	6	126425	6	0	0		5.89113	4.65978	18	168943	14	4	0		17.6734	10.4612	50	219913	34	12	2	2	49.0927	22.3237	13	44817	3	6	4		12.7641	28.4805
30	2010	6	2	126425	2	0	0		2.02917	1.60504	32	168943	24	4	0	4	32.4667	19.2175	50	219913	32	8	4	6	50.7292	23.0678	12	44817	6	4		2	12.175	27.166
31	2010	7	6	126425	6	0	0		5.89113	4.65978	18	168943	16		2		17.6734	10.4612	36	219913	20	6	6	4	35.3468	16.0731	16	44817	4	8	2	2	15.7097	35.0529
31	2010	8	4	126425	4	0	0		3.92742	3.10652	18	168943	8	8	2		17.6734	10.4612	46	219913	28	8	6	4	45.1653	20.5378	8	44817	2	2	3	1	7.85484	17.5265
30	2010	9	4	126425	4	0	0		4.05833	3.21007	22	168943	6	10	2	4	22.3208	13.212	36	219913	22	10	2	2	36.525	16.6088	4	44817	2	2			4.05833	9.05534
31	2010	10	2	126425	2	0	0		1.96371	1.55326	14	168943	10	2	0	2	13.746	8.13645	40	219913	22	12	2	4	39.2742	17.859	18	44817	8	6	4		17.6734	39.4346
30	2010	11		126425		0	0		0	0	14	168943	10	2	0	2	14.2042	8.40767	48	219913	28	10	2	8	48.7	22.1451	16	44817	8	4		4	16.2333	36.2214
31	2010	12	2	126425		0	0	2	1.96371	1.55326	12	168943	6	2	0	4	11.7823	6.9741	40	219913	16	18	2	4	39.2742	17.859	8	44817	6			2	7.85484	17.5265
31	2011	1	2	126425	2	0	0		1.96371	1.55326	12	168943	6	6	0		11.7823	6.9741	36	219913	12	16	2	4	35.3468	16.0731	8	44817	8				7.85484	17.5265
28	2011	2		126425		0	0		0	0	10	168943	6	4	0		10.8705	6.43444	56	219913	20	24	2	10	60.875	27.6814	12	44817	6	2		4	13.0446	29.1065
31	2011	3	4	126425	2	0	2		3.92742	3.10652	24	168943	16	4	2	2	23.5645	13.9482	70	219913	38	20	4	8	68.7298	31.2532	10	44817	4	2		4	9.81855	21.9081
30	2011	4	2	126425	2	0	0		2.02917	1.60504	24	168943	12	8	2	2	24.35	14.4131	38	219913	18	10	6	4	38.5542	17.5316	14	44817	6		6	2	14.2042	31.6937
31	2011	5	2	126425	2	0	0		1.96371	1.55326	14	168943	8	2	0	4	13.746	8.13645	38	219913	20	8	4	6	37.3105	16.966	16	44817	8	4		4	15.7097	35.0529
30	2011	6	6	126425	6	0	0		6.0875	4.81511	6	168943	4	2	0		6.0875	3.60329	34	219913	8	14	8	4	34.4958	15.6861	6	44817	4			2	6.0875	13.583
31	2011	7	4	126425		4	0		3.92742	3.10652	22	168943	18		2	2	21.6008	12.7859	48	219913	16	12	4	16	47.129	21.4308	12	44817	4	4		4	11.7823	26.2897
31	2011	8	4	126425		0	0	4	3.92742	3.10652	6	168943	4		2		5.89113	3.48705	26	219913	8	6	2	10	25.5282	11.6083	2	44817			2		1.96371	4.38162
30	2011	9	4	126425	2	0	0	2	4.05833	3.21007	20	168943	12	2	4	2	20.2917	12.011	52	219913	32	8	2	10	52.7583	23.9905	16	44817	2	6	2	6	16.2333	36.2214
31	2011	10	4	126425	4	0	0		3.92742	3.10652	12	168943	2	2	4	4	11.7823	6.9741	44	219913	28	6	2	8	43.2016	19.6449	8	44817	2			6	7.85484	17.5265
30	2011	11		126425		0	0		0	0	14	168943	8	2	2	2	14.2042	8.40767	46	219913	24	6	4	12	46.6708	21.2224	20	44817	8	4	6	2	20.2917	45.2767
31	2011	12	8	126425	6	0	0	2	7.85484	6.21304	14	168943	8	2	0	4	13.746	8.13645	30	219913	8	8	4	10	29.4556	13.3942	2	44817		2			1.96371	4.38162
31	2012	1	6	126425	6	0	0		5.89113	4.65978	2	168943	2		0		1.96371	1.16235	36	219913	16	16	2	2	35.3468	16.0731	6	44817		2	2	2	5.89113	13.1449
29	2012	2	2	126425	2	0	0		2.09914	1.66038	18	168943	12		2	4	18.8922	11.1826	40	219913	16	4	4	16	41.9828	19.0906	10	44817	6	2		2	10.4957	23.419
31	2012	3	4	126425	2	0	0	2	3.92742	3.10652	16	168943	8	4	4		15.7097	9.2988	48	219913	20	8	6	14	47.129	21.4308	10	44817	4	4		2	9.81855	21.9081
30	2012	4	2	126425		0	0	2	2.02917	1.60504	6	168943	6		0		6.0875	3.60329	42	219913	12	12	2	16	42.6125	19.377	8	44817	2	2		4	8.11667	18.1107
31	2012	5		126425		0	0		0	0	12	168943	4	4	0	4	11.7823	6.9741	30	219913	6	4	6	14	29.4556	13.3942	18	44817	8	4		6	17.6734	39.4346
30	2012	6	2	126425		0	0	2	2.02917	1.60504	8	168943	6		0	2	8.11667	4.80438	32	219913	14	6	4	8	32.4667	14.7634	16	44817	8	4	2	2	16.2333	36.2214
31	2012	7	4	126425	4	0	0		3.92742	3.10652	8	168943	4	2	2		7.85484	4.6494	24	219913	14	2	2	6	23.5645	10.7154	12	44817	6	4	2		11.7823	26.2897
31	2012	8	4	126425	2	0	0	2	3.92742	3.10652	4	168943	2		0	2	3.92742	2.3247	30	219913	10	8	4	8	29.4556	13.3942	18	44817	2	4	12		17.6734	39.4346
30	2012	9		126425		0	0		0	0	4	168943	2		0	2	4.05833	2.40219	16	219913	4	2	2	8	16.2333	7.38171	6	44817	2		2	2	6.0875	13.583
31	2012	10		126425		0	0		0	0	6	168943	4	2	0		5.89113	3.48705	30	219913	16	6	4	4	29.4556	13.3942	18	44817	6	8	4		17.6734	39.4346
30	2012	11	12	126425	8	4	0		12.175	9.63022	8	168943	2		2	4	8.11667	4.80438	25	219913	8	6	6	5	25.3646	11.5339	8	44817			2	6	8.11667	18.1107
31	2012	12	4	126425	4	0	0		3.92742	3.10652	2	168943	2		0		1.96371	1.16235	42	219913	22	12	4	6	41.2379	18.7519	8	44817	2		4	2	7.85484	17.5265
31	2013	1	4	126425		0	0	4	3.92742	3.10652	6	168943	4	2	0		5.89113	3.48705	38	219913	20	12	2	4	37.3105	16.966	14	44817	8	6			13.746	30.6713
28	2013	2		126425		0	0		0	0	6	168943	4	2	0		6.52232	3.86066	46	219913	20	20	4	2	50.0045	22.7383	10	44817	4	2		4	10.8705	24.2554
31	2013	3	8	126425	4	2	2		7.85484	6.21304	12	168943	6	4	0	2	11.7823	6.9741	34	219913	16	10	2	6	33.3831	15.1801	20	44817	10	4	2	4	19.6371	43.8162
30	2013	4	2	126425	2	0	0		2.02917	1.60504	12	168943	4	2	2	4	12.175	7.20657	42	219913	16	12	4	10	42.6125	19.377	6	44817	2		4		6.0875	13.583
31	2013	5	6	126425	6	0	0		5.89113	4.65978	8	168943	2		2	4	7.85484	4.6494	32	219913	10	6	4	12	31.4194	14.2872	16	44817	6	8		2	15.7097	35.0529
30	2013	6	2	126425		2	0		2.02917	1.60504	4	168943	2		0	2	4.05833	2.40219	44	219913	22	8	6	8	44.6417	20.2997	20	44817	8	6	4	2	20.2917	45.2767
31	2013	7	6	126425	6	0	0		5.89113	4.65978	14	168943	6		2	6	13.746	8.13645	46	219913	18	8	6	14	45.1653	20.5378	14	44817	8		7		13.746	30.6713
31	2013	8	4	126425	4	0	0		3.92742	3.10652	4	168943			0	4	3.92742	2.3247	44	219913	10	24	6	4	43.2016	19.6449	12	44817	6	2	4		11.7823	26.2897
30	2013	9	2	126425	2	0	0		2.02917	1.60504	12	168943	8		2	2	12.175	7.20657	50	219913	20	14	8	8	50.7292	23.0678	10	44817	4	6			10.1458	22.6384
31	2013	10	6	126425	4	0	0	2	5.89113	4.65978	14	168943	6	4	0	4	13.746	8.13645	50	219913	20	14	8	8	49.0927	22.3237	24	44817	10	10	2	2	23.5645	52.5794
30	2013	11	6	126425	4	0	0	2	6.0875	4.81511	14	168943	6	6	0	2	14.2042	8.40767	42	219913	20	10	4	8	42.6125	19.377	12	44817	4	4	2	2	12.175	27.166
31	2013	12	12	126425	8	0	2	2	11.7823	9.31956	8	168943	4	2	2		7.85484	4.6494	34	219913	20	6	6	2	33.3831	15.1801	14	44817			6	8	13.746	30.6713
31	2014	1	2	126425		2	0		1.96371	1.55326	12	168943	4		0	8	11.7823	6.9741	46	219913	22	8	2	14	45.1653	20.5378	6	44817	2	2	2		5.89113	13.1449
28	2014	2	2	126425	2	0	0		2.17411	1.71968	14	168943	6	4	2	2	15.2188	9.00822	46	219913	24	8	2	12	50.0045	22.7383	14	44817	2	2	6	4	15.2188	33.9575
31	2014	3	7	126425		0	0	7	6.87298	5.43641		168943			0		0	0	42	219913	12	10	6	14	41.2379	18.7519	20	44817	2	6	2	10	19.6371	43.8162
30	2014	4		126425		0	0		0	0	10	168943	6	2	2		10.1458	6.00548	38	219913	14	8	6	10	38.5542	17.5316	2	44817	2				2.02917	4.52767
31	2014	5	2	126425		2	0		1.96371	1.55326	12	168943	4	4	0	4	11.7823	6.9741	40	219913	12	6	6	16	39.2742	17.859	14	44817	6	4	4		13.746	30.6713
30	2014	6	4	126425		0	0	4	4.05833	3.21007	18	168943	8	6	2	2	18.2625	10.8099	50	219913	10	24	4	12	50.7292	23.0678	18	44817	8	2	4	4	18.2625	40.749
31	2014	7	2	126425	2	0	0		1.96371	1.55326	12	168943	8	2	0	2	11.7823	6.9741	51	219913	18	14	3	16	50.0746	22.7702	18	44817	6	2		10	17.6734	39.4346
31	2014	8	24	126425	16	2	2	4	23.5645	18.6391	40	168943	22	6	2	10	39.2742	23.247	138	219913	52	40	10	36	135.496	61.6134	48	44817	17	6	6	19	47.129	105.159
30	2014	9	6	126425		0	0	6	6.0875	4.81511	28	168943	12	4	0	12	28.4083	16.8153	70	219913	28	14	4	24	71.0208	32.295	52	44817	20	10	6	16	52.7583	117.719
31	2014	10		126425		0	0		0	0	18	168943	4	5	3	6	17.6734	10.4612	26	219913	12	4	4	6	25.5282	11.6083	8	44817	2	2	2	2	7.85484	17.5265
30	2014	11		126425		0	0		0	0	10	168943	6		0	4	10.1458	6.00548	22	219913	8	8	2	4	22.3208	10.1498	8	44817		2	2	4	8.11667	18.1107
31	2014	12	2	126425	2	0	0		1.96371	1.55326		168943			0		0	0	28	219913	6	6	2	14	27.4919	12.5013	6	44817		2		4	5.89113	13.1449
31	2015	1		126425		0	0		0	0	6	168943	2		0	4	5.89113	3.48705	26	219913	10	6	4	6	25.5282	11.6083	6	44817	6				5.89113	13.1449
28	2015	2	12	126425	8	0	0	4	13.0446	10.3181	8	168943			0	8	8.69643	5.14755	54	219913	26	8	10	10	58.7009	26.6928	12	44817		2	4	6	13.0446	29.1065
31	2015	3		126425		0	0		0	0	6	168943	2	2	0	2	5.89113	3.48705	50	219913	14	12	8	16	49.0927	22.3237	12	44817	2	2	4	4	11.7823	26.2897
30	2015	4	14	126425	12	0	0	2	14.2042	11.2353	72	168943	34	24	4	10	73.05	43.2394	116	219913	64	30	14	8	117.692	53.5174	68	44817	24	30	6	8	68.9917	153.941
31	2015	5	2	126425		2	0		1.96371	1.55326	32	168943	14	14	0	4	31.4194	18.5976	42	219913	12	14	4	12	41.2379	18.7519	24	44817	8	2	2	12	23.5645	52.5794
30	2015	6	2	126425		0	0	2	2.02917	1.60504	8	168943	6	2	0		8.11667	4.80438	48	219913	14	22	6	6	48.7	22.1451	18	44817	6	2	4	6	18.2625	40.749
31	2015	7	8	126425	6	0	0	2	7.85484	6.21304	18	168943	6	6	2	4	17.6734	10.4612	30	219913	6	6	6	12	29.4556	13.3942	12	44817	4		2	6	11.7823	26.2897
31	2015	8	4	126425		0	0	4	3.92742	3.10652	12	168943		8	0	4	11.7823	6.9741	48	219913	8	8	8	24	47.129	21.4308	22	44817	4	6		12	21.6008	48.1978
30	2015	9	6	126425	4	0	0	2	6.0875	4.81511	10	168943			0	10	10.1458	6.00548	64	219913	22	12	5	25	64.9333	29.5268	16	44817		4	6	6	16.2333	36.2214
31	2015	10	2	126425		0	0	2	1.96371	1.55326	12	168943	2	2	0	8	11.7823	6.9741	30	219913	4	6	6	14	29.4556	13.3942	20	44817	4	2		14	19.6371	43.8162
30	2015	11	4	126425	2	0	0	2	4.05833	3.21007	24	168943	10	2	0	12	24.35	14.4131	32	219913	10	12		10	32.4667	14.7634	8	44817	2			6	8.11667	18.1107
31	2015	12	4	126425	2	0	0		3.92742	3.10652	4	168943	2		0	2	3.92742	2.3247	26	219913	8	2	4	12	25.5282	11.6083	8	44817		2		6	7.85484	17.5265
31	2016	1	2	126425	2	0	0		1.96371	1.55326	8	168943			6	2	7.85484	4.6494	20	219913	4	4	2	10	19.6371	8.92948	8	44817		2		6	7.85484	17.5265
29	2016	2	2	126425	2	0	0		2.09914	1.66038	12	168943	4		2	6	12.5948	7.45508	34	219913	6	2	2	24	35.6853	16.227	8	44817	2	2	2	2	8.39655	18.7352
31	2016	3		126425		0	0		0	0	4	168943	4		0		3.92742	2.3247	16	219913	2	4	2	8	15.7097	7.14359	8	44817	4	2		2	7.85484	17.5265
30	2016	4	2	126425		0	0	2	2.02917	1.60504	4	168943	4		0		4.05833	2.40219	24	219913	10	10	2	2	24.35	11.0726	8	44817	4	2		2	8.11667	18.1107
31	2016	5	2	126425		0	0	2	1.96371	1.55326	6	168943	2		0	4	5.89113	3.48705	20	219913	6	8		6	19.6371	8.92948	4	44817	2			2	3.92742	8.76324
30	2016	6	6	126425		6	0		6.0875	4.81511	8	168943	4		0	4	8.11667	4.80438	26	219913	10	8	2	6	26.3792	11.9953	4	44817				4	4.05833	9.05534
31	2016	7	12	126425	4	8	0		11.7823	9.31956	4	168943		4	0	4	3.92742	2.3247	28	219913	6	4	4	14	27.4919	12.5013	10	44817	6	2		2	9.81855	21.9081
31	2016	8	6	126425	4	0	0	2	5.89113	4.65978	16	168943	2	4	0	10	15.7097	9.2988	58	219913	10	8	4	36	56.9476	25.8955	18	44817	2	2	2	12	17.6734	39.4346
30	2016	9	4	126425		2	0	2	4.05833	3.21007	6	168943	2		0	4	6.0875	3.60329	56	219913	8	6		42	56.8167	25.836	28	44817	4	6	2	16	28.4083	63.3874
31	2016	10	10	126425	2	0	0	8	9.81855	7.7663	4	168943	2		0	2	3.92742	2.3247	38	219913	4	6	2	26	37.3105	16.966	20	44817	2		2	16	19.6371	43.8162
30	2016	11	6	126425	2	2	0	2	6.0875	4.81511	2	168943	2		0		2.02917	1.2011	24	219913	4	6	2	12	24.35	11.0726	8	44817		2		6	8.11667	18.1107
31	2016	12	2	126425	2	0	0		1.96371	1.55326	2	168943	2		0		1.96371	1.16235	26	219913	10	4	2	10	25.5282	11.6083	10	44817		4	2	4	9.81855	21.9081
31	2017	1	4	126425	2	0	0	2	3.92742	3.10652	12	168943			0	12	11.7823	6.9741	36	219913	6		6	24	35.3468	16.0731	22	44817		6		16	21.6008	48.1978
28	2017	2	2	126425		0	0	2	2.17411	1.71968	6	168943	2		0	4	6.52232	3.86066	44	219913	6	6		32	47.8304	21.7497	8	44817	2			6	8.69643	19.4043
31	2017	3	6	126425	2	0	0	4	5.89113	4.65978	10	168943	2		0	8	9.81855	5.81175	58	219913	6	4	6	42	56.9476	25.8955	26	44817	2	6	2	16	25.5282	56.961
30	2017	4	2	126425		0	0	2	2.02917	1.60504	16	168943	10		0	4	16.2333	9.60876	36	219913	6	6	2	22	36.525	16.6088	12	44817	4	4	4		12.175	27.166
31	2017	5	2	126425	2	0	0		1.96371	1.55326	8	168943	6		0	2	7.85484	4.6494	48	219913	16	12	2	18	47.129	21.4308	8	44817	2		2	4	7.85484	17.5265
30	2017	6		126425		0	0		0	0	14	168943	8	4	0	2	14.2042	8.40767	22	219913	8	6	4	4	22.3208	10.1498	22	44817	4	10	2	6	22.3208	49.8044
31	2017	7		126425		0	0		0	0	8	168943	2		2	4	7.85484	4.6494	38	219913	16	2	2	18	37.3105	16.966	16	44817	4	2	2	8	15.7097	35.0529
31	2017	8	6	126425	4	2	0		5.89113	4.65978	16	168943	4	4	0	8	15.7097	9.2988	40	219913	6	16	8	10	39.2742	17.859	10	44817		2	2	6	9.81855	21.9081
30	2017	9		126425		0	0		0	0	10	168943	6		0	4	10.1458	6.00548	56	219913	4	24	4	24	56.8167	25.836	14	44817		6	6	2	14.2042	31.6937
31	2017	10		126425		0	0		0	0	10	168943	6	2	0	2	9.81855	5.81175	62	219913	8	24	12	18	60.875	27.6814	18	44817		2	2	14	17.6734	39.4346
30	2017	11	4	126425	2	0	0	2	4.05833	3.21007	8	168943	4		0	4	8.11667	4.80438	34	219913	4	6	10	14	34.4958	15.6861	22	44817	8	2		12	22.3208	49.8044
31	2017	12	2	126425	2	0	0		1.96371	1.55326	4	168943	2		0	2	3.92742	2.3247	26	219913	4	10		12	25.5282	11.6083	10	44817	2	2		6	9.81855	21.9081
31	2018	1		126425		0	0		0	0	8	168943		4	0	4	7.85484	4.6494	42	219913	6	8	6	22	41.2379	18.7519	12	44817	2	6	2	2	11.7823	26.2897
28	2018	2		126425		0	0		0	0	24	168943	8	2	0	14	26.0893	15.4427	64	219913	10	8	2	44	69.5714	31.6359	17	44817	7	2		8	18.4799	41.2342
31	2018	3		126425		0	0		0	0	10	168943	4		2	4	9.81855	5.81175	46	219913	10	10		26	45.1653	20.5378	32	44817	2	8	2	20	31.4194	70.1059
30	2018	4		126425		0	0		0	0	6	168943	2		0	4	6.0875	3.60329	48	219913	8	4	2	34	48.7	22.1451	33	44817	6	4	4	19	33.4813	74.7066
31	2018	5	10	126425	2	2	0	6	9.81855	7.7663	14	168943	2	4	0	8	13.746	8.13645	52	219913	12	8	4	28	51.0565	23.2167	28	44817	4	6	6	12	27.4919	61.3427
30	2018	6		126425		0	0		0	0	10	168943	4		0	6	10.1458	6.00548	42	219913	8	6	6	22	42.6125	19.377	23	44817	6	3	4	10	23.3354	52.0682
31	2018	7	10	126425	8	0	0	2	9.81855	7.7663	4	168943	2		0	2	3.92742	2.3247	52	219913	16	14		22	51.0565	23.2167	10	44817	10	2		4	9.81855	21.9081
31	2018	8		126425		0	0		0	0	4	168943	4		0		3.92742	2.3247	56	219913	14	6	8	28	54.9839	25.0026	10	44817		4	2	4	9.81855	21.9081
30	2018	9	2	126425		0	0	2	2.02917	1.60504	8	168943	4		0	4	8.11667	4.80438	60	219913	12	28		20	60.875	27.6814	26	44817	6	4	6	10	26.3792	58.8597
31	2018	10		126425		0	0		0	0	14	168943	6	4	2	2	13.746	8.13645	40	219913	10	20		10	39.2742	17.859	18	44817	4	5	2	7	17.6734	39.4346
30	2018	11	2	126425	2	0	0		2.02917	1.60504	8	168943		6	0	2	8.11667	4.80438	48	219913	18	26		4	48.7	22.1451	2	44817		1		1	2.02917	4.52767
31	2018	12		126425		0	0		0	0	6	168943	4	2	0		5.89113	3.48705	18	219913	4	6		8	17.6734	8.03654	4	44817	2		2		3.92742	8.76324

## Sheet: Grade of Disability by gender
day	yer	month	AVAL_DETEC_0_M	AVAL_DETEC_1_M	AVAL_DETEC_2_M	AVAL_DETEC_3_M	POP_MASC	AL_M_GIF_0	AL_M_GIF_1	AL_M_GIF_2	AL_M_GIF_3	TX_M_GIF_0	TX_M_GIF_1	TX_M_GIF_2	TX_M_GIF_3	AVAL_DETEC_0_F	AVAL_DETEC_1_F	AVAL_DETEC_2_F	AVAL_DETEC_3_F	POP_FEM	AL_F_GIF_0	AL_F_GIF_1	AL_F_GIF_2	AL_F_GIF_3	TX_F_GIF_0	TX_F_GIF_1	TX_F_GIF_2	TX_F_GIF_3
31	2008	1	30	2	2	10	269204	29.4556	1.96371	1.96371	9.81855	10.9418	0.72945	0.72945	3.64725	22	0	2	4	281894	21.6008	0	1.96371	3.92742	7.66274	0	0.696613	1.39323
29	2008	2	18	8	4	24	269204	18.8922	8.39655	4.19828	25.1897	7.01782	3.11903	1.55951	9.35709	32	0	0	8	281894	33.5862	0	0	8.39655	11.9145	0	0	2.97862
31	2008	3	18	12	2	16	269204	17.6734	11.7823	1.96371	15.7097	6.56505	4.3767	0.72945	5.8356	28	4	0	8	281894	27.4919	3.92742	0	7.85484	9.75258	1.39323	0	2.78645
30	2008	4	20	8	2	10	269204	20.2917	8.11667	2.02917	10.1458	7.53765	3.01506	0.753765	3.76883	38	6	0	10	281894	38.5542	6.0875	0	10.1458	13.6768	2.1595	0	3.59917
31	2008	5	24	8	4	8	269204	23.5645	7.85484	3.92742	7.85484	8.7534	2.9178	1.4589	2.9178	14	2	2	16	281894	13.746	1.96371	1.96371	15.7097	4.87629	0.696613	0.696613	5.5729
30	2008	6	30	12	0	14	269204	30.4375	12.175	0	14.2042	11.3065	4.52259	0	5.27636	28	4	0	10	281894	28.4083	4.05833	0	10.1458	10.0777	1.43967	0	3.59917
31	2008	7	32	6	6	10	269204	31.4194	5.89113	5.89113	9.81855	11.6712	2.18835	2.18835	3.64725	28	4	2	6	281894	27.4919	3.92742	1.96371	5.89113	9.75258	1.39323	0.696613	2.08984
31	2008	8	20	8	2	14	269204	19.6371	7.85484	1.96371	13.746	7.2945	2.9178	0.72945	5.10615	12	8	2	22	281894	11.7823	7.85484	1.96371	21.6008	4.17968	2.78645	0.696613	7.66274
30	2008	9	24	8	6	10	269204	24.35	8.11667	6.0875	10.1458	9.04519	3.01506	2.2613	3.76883	22	6	2	18	281894	22.3208	6.0875	2.02917	18.2625	7.91817	2.1595	0.719833	6.4785
31	2008	10	12	10	2	10	269204	11.7823	9.81855	1.96371	9.81855	4.3767	3.64725	0.72945	3.64725	20	2	0	8	281894	19.6371	1.96371	0	7.85484	6.96613	0.696613	0	2.78645
30	2008	11	14	18	6	16	269204	14.2042	18.2625	6.0875	16.2333	5.27636	6.78389	2.2613	6.03012	12	0	4	6	281894	12.175	0	4.05833	6.0875	4.319	0	1.43967	2.1595
31	2008	12	2	12	2	4	269204	1.96371	11.7823	1.96371	3.92742	0.72945	4.3767	0.72945	1.4589	6	4	2	12	281894	5.89113	3.92742	1.96371	11.7823	2.08984	1.39323	0.696613	4.17968
31	2009	1	28	8	0	16	269204	27.4919	7.85484	0	15.7097	10.2123	2.9178	0	5.8356	10	8	2	8	281894	9.81855	7.85484	1.96371	7.85484	3.48306	2.78645	0.696613	2.78645
28	2009	2	20	2	2	18	269204	21.7411	2.17411	2.17411	19.567	8.07606	0.807606	0.807606	7.26845	12	6	2	16	281894	13.0446	6.52232	2.17411	17.3929	4.6275	2.31375	0.77125	6.17
31	2009	3	28	8	6	6	269204	27.4919	7.85484	5.89113	5.89113	10.2123	2.9178	2.18835	2.18835	26	4	0	12	281894	25.5282	3.92742	0	11.7823	9.05597	1.39323	0	4.17968
30	2009	4	26	2	4	18	269204	26.3792	2.02917	4.05833	18.2625	9.79895	0.753765	1.50753	6.78389	24	4	0	12	281894	24.35	4.05833	0	12.175	8.638	1.43967	0	4.319
31	2009	5	26	10	2	18	269204	25.5282	9.81855	1.96371	17.6734	9.48286	3.64725	0.72945	6.56505	22	6	2	12	281894	21.6008	5.89113	1.96371	11.7823	7.66274	2.08984	0.696613	4.17968
30	2009	6	20	10	0	14	269204	20.2917	10.1458	0	14.2042	7.53765	3.76883	0	5.27636	14	4	0	16	281894	14.2042	4.05833	0	16.2333	5.03883	1.43967	0	5.75867
31	2009	7	28	12	4	20	269204	27.4919	11.7823	3.92742	19.6371	10.2123	4.3767	1.4589	7.2945	18	14	0	10	281894	17.6734	13.746	0	9.81855	6.26952	4.87629	0	3.48306
31	2009	8	36	14	4	16	269204	35.3468	13.746	3.92742	15.7097	13.1301	5.10615	1.4589	5.8356	18	6	4	8	281894	17.6734	5.89113	3.92742	7.85484	6.26952	2.08984	1.39323	2.78645
30	2009	9	24	8	4	8	269204	24.35	8.11667	4.05833	8.11667	9.04519	3.01506	1.50753	3.01506	6	4	2	14	281894	6.0875	4.05833	2.02917	14.2042	2.1595	1.43967	0.719833	5.03883
31	2009	10	18	12	6	12	269204	17.6734	11.7823	5.89113	11.7823	6.56505	4.3767	2.18835	4.3767	10	2	2	12	281894	9.81855	1.96371	1.96371	11.7823	3.48306	0.696613	0.696613	4.17968
30	2009	11	16	4	0	20	269204	16.2333	4.05833	0	20.2917	6.03012	1.50753	0	7.53765	24	4	0	10	281894	24.35	4.05833	0	10.1458	8.638	1.43967	0	3.59917
31	2009	12	8	0	0	4	269204	7.85484	0	0	3.92742	2.9178	0	0	1.4589	14	4	0	4	281894	13.746	3.92742	0	3.92742	4.87629	1.39323	0	1.39323
31	2010	1	28	14	2	4	269204	27.4919	13.746	1.96371	3.92742	10.2123	5.10615	0.72945	1.4589	22	6	0	6	281894	21.6008	5.89113	0	5.89113	7.66274	2.08984	0	2.08984
28	2010	2	10	12	4	4	269204	10.8705	13.0446	4.34821	4.34821	4.03803	4.84563	1.61521	1.61521	14	12	2	2	281894	15.2188	13.0446	2.17411	2.17411	5.39875	4.6275	0.77125	0.77125
31	2010	3	20	10	4	0	269204	19.6371	9.81855	3.92742	0	7.2945	3.64725	1.4589	0	14	6	2	4	281894	13.746	5.89113	1.96371	3.92742	4.87629	2.08984	0.696613	1.39323
30	2010	4	28	2	2	2	269204	28.4083	2.02917	2.02917	2.02917	10.5527	0.753765	0.753765	0.753765	18	6	2	6	281894	18.2625	6.0875	2.02917	6.0875	6.4785	2.1595	0.719833	2.1595
31	2010	5	32	12	8	4	269204	31.4194	11.7823	7.85484	3.92742	11.6712	4.3767	2.9178	1.4589	32	10	2	6	281894	31.4194	9.81855	1.96371	5.89113	11.1458	3.48306	0.696613	2.08984
30	2010	6	18	8	4	2	269204	18.2625	8.11667	4.05833	2.02917	6.78389	3.01506	1.50753	0.753765	32	6	0	10	281894	32.4667	6.0875	0	10.1458	11.5173	2.1595	0	3.59917
31	2010	7	26	10	6	2	269204	25.5282	9.81855	5.89113	1.96371	9.48286	3.64725	2.18835	0.72945	18	6	2	2	281894	17.6734	5.89113	1.96371	1.96371	6.26952	2.08984	0.696613	0.696613
31	2010	8	24	12	6	6	269204	23.5645	11.7823	5.89113	5.89113	8.7534	4.3767	2.18835	2.18835	16	6	0	4	281894	15.7097	5.89113	0	3.92742	5.5729	2.08984	0	1.39323
30	2010	9	32	8	8	10	269204	32.4667	8.11667	8.11667	10.1458	12.0602	3.01506	3.01506	3.76883	18	12	0	4	281894	18.2625	12.175	0	4.05833	6.4785	4.319	0	1.43967
31	2010	10	14	12	6	4	269204	13.746	11.7823	5.89113	3.92742	5.10615	4.3767	2.18835	1.4589	22	4	0	2	281894	21.6008	3.92742	0	1.96371	7.66274	1.39323	0	0.696613
30	2010	11	38	18	2	10	269204	38.5542	18.2625	2.02917	10.1458	14.3215	6.78389	0.753765	3.76883	14	6	4	0	281894	14.2042	6.0875	4.05833	0	5.03883	2.1595	1.43967	0
31	2010	12	14	20	0	6	269204	13.746	19.6371	0	5.89113	5.10615	7.2945	0	2.18835	16	2	0	0	281894	15.7097	1.96371	0	0	5.5729	0.696613	0	0
31	2011	1	14	8	4	2	269204	13.746	7.85484	3.92742	1.96371	5.10615	2.9178	1.4589	0.72945	20	16	0	0	281894	19.6371	15.7097	0	0	6.96613	5.5729	0	0
28	2011	2	12	12	2	4	269204	13.0446	13.0446	2.17411	4.34821	4.84563	4.84563	0.807606	1.61521	18	8	2	8	281894	19.567	8.69643	2.17411	8.69643	6.94125	3.085	0.77125	3.085
31	2011	3	30	8	6	12	269204	29.4556	7.85484	5.89113	11.7823	10.9418	2.9178	2.18835	4.3767	34	12	0	8	281894	33.3831	11.7823	0	7.85484	11.8424	4.17968	0	2.78645
30	2011	4	26	4	8	2	269204	26.3792	4.05833	8.11667	2.02917	9.79895	1.50753	3.01506	0.753765	14	12	4	2	281894	14.2042	12.175	4.05833	2.02917	5.03883	4.319	1.43967	0.719833
31	2011	5	14	12	6	10	269204	13.746	11.7823	5.89113	9.81855	5.10615	4.3767	2.18835	3.64725	16	4	0	2	281894	15.7097	3.92742	0	1.96371	5.5729	1.39323	0	0.696613
30	2011	6	16	12	12	6	269204	16.2333	12.175	12.175	6.0875	6.03012	4.52259	4.52259	2.2613	12	0	0	0	281894	12.175	0	0	0	4.319	0	0	0
31	2011	7	20	6	4	16	269204	19.6371	5.89113	3.92742	15.7097	7.2945	2.18835	1.4589	5.8356	20	10	2	8	281894	19.6371	9.81855	1.96371	7.85484	6.96613	3.48306	0.696613	2.78645
31	2011	8	12	6	4	12	269204	11.7823	5.89113	3.92742	11.7823	4.3767	2.18835	1.4589	4.3767	4	6	0	10	281894	3.92742	5.89113	0	9.81855	1.39323	2.08984	0	3.48306
30	2011	9	18	12	6	12	269204	18.2625	12.175	6.0875	12.175	6.78389	4.52259	2.2613	4.52259	24	6	0	6	281894	24.35	6.0875	0	6.0875	8.638	2.1595	0	2.1595
31	2011	10	14	12	4	6	269204	13.746	11.7823	3.92742	5.89113	5.10615	4.3767	1.4589	2.18835	28	12	0	6	281894	27.4919	11.7823	0	5.89113	9.75258	4.17968	0	2.08984
30	2011	11	28	6	4	8	269204	28.4083	6.0875	4.05833	8.11667	10.5527	2.2613	1.50753	3.01506	10	6	2	2	281894	10.1458	6.0875	2.02917	2.02917	3.59917	2.1595	0.719833	0.719833
31	2011	12	12	10	2	6	269204	11.7823	9.81855	1.96371	5.89113	4.3767	3.64725	0.72945	2.18835	6	4	0	8	281894	5.89113	3.92742	0	7.85484	2.08984	1.39323	0	2.78645
31	2012	1	12	10	4	4	269204	11.7823	9.81855	3.92742	3.92742	4.3767	3.64725	1.4589	1.4589	16	8	2	8	281894	15.7097	7.85484	1.96371	7.85484	5.5729	2.78645	0.696613	2.78645
29	2012	2	24	8	0	12	269204	25.1897	8.39655	0	12.5948	9.35709	3.11903	0	4.67854	20	6	2	10	281894	20.9914	6.29741	2.09914	10.4957	7.44655	2.23397	0.744655	3.72328
31	2012	3	14	6	6	16	269204	13.746	5.89113	5.89113	15.7097	5.10615	2.18835	2.18835	5.8356	10	10	0	6	281894	9.81855	9.81855	0	5.89113	3.48306	3.48306	0	2.08984
30	2012	4	16	10	2	10	269204	16.2333	10.1458	2.02917	10.1458	6.03012	3.76883	0.753765	3.76883	10	0	0	6	281894	10.1458	0	0	6.0875	3.59917	0	0	2.1595
31	2012	5	12	6	4	10	269204	11.7823	5.89113	3.92742	9.81855	4.3767	2.18835	1.4589	3.64725	12	4	4	8	281894	11.7823	3.92742	3.92742	7.85484	4.17968	1.39323	1.39323	2.78645
30	2012	6	12	8	2	0	269204	12.175	8.11667	2.02917	0	4.52259	3.01506	0.753765	0	18	2	0	6	281894	18.2625	2.02917	0	6.0875	6.4785	0.719833	0	2.1595
31	2012	7	0	2	0	4	269204	0	1.96371	0	3.92742	0	0.72945	0	1.4589	4	0	6	4	281894	3.92742	0	5.89113	3.92742	1.39323	0	2.08984	1.39323
31	2012	8	10	12	2	14	269204	9.81855	11.7823	1.96371	13.746	3.64725	4.3767	0.72945	5.10615	8	6	4	10	281894	7.85484	5.89113	3.92742	9.81855	2.78645	2.08984	1.39323	3.48306
30	2012	9	8	4	4	6	269204	8.11667	4.05833	4.05833	6.0875	3.01506	1.50753	1.50753	2.2613	10	2	0	8	281894	10.1458	2.02917	0	8.11667	3.59917	0.719833	0	2.87933
31	2012	10	12	6	2	2	269204	11.7823	5.89113	1.96371	1.96371	4.3767	2.18835	0.72945	0.72945	10	8	2	8	281894	9.81855	7.85484	1.96371	7.85484	3.48306	2.78645	0.696613	2.78645
30	2012	11	6	4	0	10	269204	6.0875	4.05833	0	10.1458	2.2613	1.50753	0	3.76883	14	2	4	4	281894	14.2042	2.02917	4.05833	4.05833	5.03883	0.719833	1.43967	1.43967
31	2012	12	18	6	4	4	269204	17.6734	5.89113	3.92742	3.92742	6.56505	2.18835	1.4589	1.4589	6	4	2	6	281894	5.89113	3.92742	1.96371	5.89113	2.08984	1.39323	0.696613	2.08984
31	2013	1	20	16	2	8	269204	19.6371	15.7097	1.96371	7.85484	7.2945	5.8356	0.72945	2.9178	16	10	0	0	281894	15.7097	9.81855	0	0	5.5729	3.48306	0	0
28	2013	2	10	14	2	8	269204	10.8705	15.2188	2.17411	8.69643	4.03803	5.65324	0.807606	3.23042	12	2	0	0	281894	13.0446	2.17411	0	0	4.6275	0.77125	0	0
31	2013	3	16	4	4	6	269204	15.7097	3.92742	3.92742	5.89113	5.8356	1.4589	1.4589	2.18835	20	8	0	0	281894	19.6371	7.85484	0	0	6.96613	2.78645	0	0
30	2013	4	16	6	6	8	269204	16.2333	6.0875	6.0875	8.11667	6.03012	2.2613	2.2613	3.01506	16	8	0	8	281894	16.2333	8.11667	0	8.11667	5.75867	2.87933	0	2.87933
31	2013	5	24	10	8	4	269204	23.5645	9.81855	7.85484	3.92742	8.7534	3.64725	2.9178	1.4589	8	6	4	4	281894	7.85484	5.89113	3.92742	3.92742	2.78645	2.08984	1.39323	1.39323
30	2013	6	18	12	10	4	269204	18.2625	12.175	10.1458	4.05833	6.78389	4.52259	3.76883	1.50753	16	10	4	0	281894	16.2333	10.1458	4.05833	0	5.75867	3.59917	1.43967	0
31	2013	7	22	8	10	8	269204	21.6008	7.85484	9.81855	7.85484	8.02395	2.9178	3.64725	2.9178	18	18	2	6	281894	17.6734	17.6734	1.96371	5.89113	6.26952	6.26952	0.696613	2.08984
31	2013	8	16	26	8	6	269204	15.7097	25.5282	7.85484	5.89113	5.8356	9.48286	2.9178	2.18835	6	4	0	6	281894	5.89113	3.92742	0	5.89113	2.08984	1.39323	0	2.08984
30	2013	9	8	8	6	8	269204	8.11667	8.11667	6.0875	8.11667	3.01506	3.01506	2.2613	3.01506	10	4	6	0	281894	10.1458	4.05833	6.0875	0	3.59917	1.43967	2.1595	0
31	2013	10	20	10	6	16	269204	19.6371	9.81855	5.89113	15.7097	7.2945	3.64725	2.18835	5.8356	20	4	4	8	281894	19.6371	3.92742	3.92742	7.85484	6.96613	1.39323	1.39323	2.78645
30	2013	11	16	12	8	10	269204	16.2333	12.175	8.11667	10.1458	6.03012	4.52259	3.01506	3.76883	14	6	8	6	281894	14.2042	6.0875	8.11667	6.0875	5.03883	2.1595	2.87933	2.1595
31	2013	12	6	12	8	18	269204	5.89113	11.7823	7.85484	17.6734	2.18835	4.3767	2.9178	6.56505	22	2	4	2	281894	21.6008	1.96371	3.92742	1.96371	7.66274	0.696613	1.39323	0.696613
31	2014	1	22	8	2	16	269204	21.6008	7.85484	1.96371	15.7097	8.02395	2.9178	0.72945	5.8356	18	6	2	14	281894	17.6734	5.89113	1.96371	13.746	6.26952	2.08984	0.696613	4.87629
28	2014	2	26	8	10	6	269204	28.2634	8.69643	10.8705	6.52232	10.4989	3.23042	4.03803	2.42282	24	14	2	12	281894	26.0893	15.2188	2.17411	13.0446	9.255	5.39875	0.77125	4.6275
31	2014	3	8	12	2	16	269204	7.85484	11.7823	1.96371	15.7097	2.9178	4.3767	0.72945	5.8356	8	8	4	12	281894	7.85484	7.85484	3.92742	11.7823	2.78645	2.78645	1.39323	4.17968
30	2014	4	6	2	2	8	269204	6.0875	2.02917	2.02917	8.11667	2.2613	0.753765	0.753765	3.01506	14	4	2	8	281894	14.2042	4.05833	2.02917	8.11667	5.03883	1.43967	0.719833	2.87933
31	2014	5	10	8	6	20	269204	9.81855	7.85484	5.89113	19.6371	3.64725	2.9178	2.18835	7.2945	14	16	2	8	281894	13.746	15.7097	1.96371	7.85484	4.87629	5.5729	0.696613	2.78645
30	2014	6	20	10	2	10	269204	20.2917	10.1458	2.02917	10.1458	7.53765	3.76883	0.753765	3.76883	16	14	2	6	281894	16.2333	14.2042	2.02917	6.0875	5.75867	5.03883	0.719833	2.1595
31	2014	7	18	18	4	18	269204	17.6734	17.6734	3.92742	17.6734	6.56505	6.56505	1.4589	6.56505	22	8	4	10	281894	21.6008	7.85484	3.92742	9.81855	7.66274	2.78645	1.39323	3.48306
31	2014	8	34	26	10	36	269204	33.3831	25.5282	9.81855	35.3468	12.4007	9.48286	3.64725	13.1301	38	20	6	22	281894	37.3105	19.6371	5.89113	21.6008	13.2356	6.96613	2.08984	7.66274
30	2014	9	26	4	4	24	269204	26.3792	4.05833	4.05833	24.35	9.79895	1.50753	1.50753	9.04519	14	18	6	30	281894	14.2042	18.2625	6.0875	30.4375	5.03883	6.4785	2.1595	10.7975
31	2014	10	16	10	8	18	269204	15.7097	9.81855	7.85484	17.6734	5.8356	3.64725	2.9178	6.56505	6	4	2	8	281894	5.89113	3.92742	1.96371	7.85484	2.08984	1.39323	0.696613	2.78645
30	2014	11	10	6	10	10	269204	10.1458	6.0875	10.1458	10.1458	3.76883	2.2613	3.76883	3.76883	14	4	2	2	281894	14.2042	4.05833	2.02917	2.02917	5.03883	1.43967	0.719833	0.719833
31	2014	12	10	12	2	10	269204	9.81855	11.7823	1.96371	9.81855	3.64725	4.3767	0.72945	3.64725	2	4	0	4	281894	1.96371	3.92742	0	3.92742	0.696613	1.39323	0	1.39323
31	2015	1	16	8	0	10	269204	15.7097	7.85484	0	9.81855	5.8356	2.9178	0	3.64725	2	2	0	4	281894	1.96371	1.96371	0	3.92742	0.696613	0.696613	0	1.39323
28	2015	2	18	10	2	14	269204	19.567	10.8705	2.17411	15.2188	7.26845	4.03803	0.807606	5.65324	16	10	2	18	281894	17.3929	10.8705	2.17411	19.567	6.17	3.85625	0.77125	6.94125
31	2015	3	10	6	8	8	269204	9.81855	5.89113	7.85484	7.85484	3.64725	2.18835	2.9178	2.9178	8	0	4	4	281894	7.85484	0	3.92742	3.92742	2.78645	0	1.39323	1.39323
30	2015	4	60	58	16	18	269204	60.875	58.8458	16.2333	18.2625	22.613	21.8592	6.03012	6.78389	42	32	6	10	281894	42.6125	32.4667	6.0875	10.1458	15.1165	11.5173	2.1595	3.59917
31	2015	5	14	8	4	26	269204	13.746	7.85484	3.92742	25.5282	5.10615	2.9178	1.4589	9.48286	6	2	4	6	281894	5.89113	1.96371	3.92742	5.89113	2.08984	0.696613	1.39323	2.08984
30	2015	6	14	10	6	14	269204	14.2042	10.1458	6.0875	14.2042	5.27636	3.76883	2.2613	5.27636	18	2	6	12	281894	18.2625	2.02917	6.0875	12.175	6.4785	0.719833	2.1595	4.319
31	2015	7	14	10	6	14	269204	13.746	9.81855	5.89113	13.746	5.10615	3.64725	2.18835	5.10615	12	6	0	12	281894	11.7823	5.89113	0	11.7823	4.17968	2.08984	0	4.17968
31	2015	8	10	6	4	24	269204	9.81855	5.89113	3.92742	23.5645	3.64725	2.18835	1.4589	8.7534	10	6	4	12	281894	9.81855	5.89113	3.92742	11.7823	3.48306	2.08984	1.39323	4.17968
30	2015	9	16	10	8	26	269204	16.2333	10.1458	8.11667	26.3792	6.03012	3.76883	3.01506	9.79895	14	6	0	14	281894	14.2042	6.0875	0	14.2042	5.03883	2.1595	0	5.03883
31	2015	10	2	10	6	20	269204	1.96371	9.81855	5.89113	19.6371	0.72945	3.64725	2.18835	7.2945	10	4	4	18	281894	9.81855	3.92742	3.92742	17.6734	3.48306	1.39323	1.39323	6.26952
30	2015	11	26	28	0	24	269204	26.3792	28.4083	0	24.35	9.79895	10.5527	0	9.04519	18	10	2	12	281894	18.2625	10.1458	2.02917	12.175	6.4785	3.59917	0.719833	4.319
31	2015	12	10	12	0	22	269204	9.81855	11.7823	0	21.6008	3.64725	4.3767	0	8.02395	6	4	0	8	281894	5.89113	3.92742	0	7.85484	2.08984	1.39323	0	2.78645
31	2016	1	6	2	8	10	269204	5.89113	1.96371	7.85484	9.81855	2.18835	0.72945	2.9178	3.64725	6	4	0	8	281894	5.89113	3.92742	0	7.85484	2.08984	1.39323	0	2.78645
29	2016	2	2	2	2	28	269204	2.09914	2.09914	2.09914	29.3879	0.779757	0.779757	0.779757	10.9166	0	2	4	8	281894	0	2.09914	4.19828	8.39655	0	0.744655	1.48931	2.97862
31	2016	3	10	4	0	10	269204	9.81855	3.92742	0	9.81855	3.64725	1.4589	0	3.64725	4	2	0	6	281894	3.92742	1.96371	0	5.89113	1.39323	0.696613	0	2.08984
30	2016	4	2	8	4	8	269204	2.02917	8.11667	4.05833	8.11667	0.753765	3.01506	1.50753	3.01506	2	4	0	4	281894	2.02917	4.05833	0	4.05833	0.719833	1.43967	0	1.43967
31	2016	5	8	2	0	16	269204	7.85484	1.96371	0	15.7097	2.9178	0.72945	0	5.8356	4	2	0	6	281894	3.92742	1.96371	0	5.89113	1.39323	0.696613	0	2.08984
30	2016	6	8	6	0	10	269204	8.11667	6.0875	0	10.1458	3.01506	2.2613	0	3.76883	6	4	0	2	281894	6.0875	4.05833	0	2.02917	2.1595	1.43967	0	0.719833
31	2016	7	8	12	6	12	269204	7.85484	11.7823	5.89113	11.7823	2.9178	4.3767	2.18835	4.3767	2	2	2	6	281894	1.96371	1.96371	1.96371	5.89113	0.696613	0.696613	0.696613	2.08984
31	2016	8	2	8	0	28	269204	1.96371	7.85484	0	27.4919	0.72945	2.9178	0	10.2123	6	2	2	8	281894	5.89113	1.96371	1.96371	7.85484	2.08984	0.696613	0.696613	2.78645
30	2016	9	36	10	0	2	269204	36.525	10.1458	0	2.02917	13.5678	3.76883	0	0.753765	8	0	4	12	281894	8.11667	0	4.05833	12.175	2.87933	0	1.43967	4.319
31	2016	10	2	4	0	28	269204	1.96371	3.92742	0	27.4919	0.72945	1.4589	0	10.2123	8	4	2	8	281894	7.85484	3.92742	1.96371	7.85484	2.78645	1.39323	0.696613	2.78645
30	2016	11	6	4	0	10	269204	6.0875	4.05833	0	10.1458	2.2613	1.50753	0	3.76883	2	10	2	10	281894	2.02917	10.1458	2.02917	10.1458	0.719833	3.59917	0.719833	3.59917
31	2016	12	12	6	0	12	269204	11.7823	5.89113	0	11.7823	4.3767	2.18835	0	4.3767	14	4	0	8	281894	13.746	3.92742	0	7.85484	4.87629	1.39323	0	2.78645
31	2017	1	0	6	4	32	269204	0	5.89113	3.92742	31.4194	0	2.18835	1.4589	11.6712	8	4	0	16	281894	7.85484	3.92742	0	15.7097	2.78645	1.39323	0	5.5729
28	2017	2	2	4	0	24	269204	2.17411	4.34821	0	26.0893	0.807606	1.61521	0	9.69127	4	0	0	10	281894	4.34821	0	0	10.8705	1.5425	0	0	3.85625
31	2017	3	6	8	12	44	269204	5.89113	7.85484	11.7823	43.2016	2.18835	2.9178	4.3767	16.0479	6	4	6	24	281894	5.89113	3.92742	5.89113	23.5645	2.08984	1.39323	2.08984	8.35935
30	2017	4	8	12	4	14	269204	8.11667	12.175	4.05833	14.2042	3.01506	4.52259	1.50753	5.27636	10	8	0	12	281894	10.1458	8.11667	0	12.175	3.59917	2.87933	0	4.319
31	2017	5	14	8	6	12	269204	13.746	7.85484	5.89113	11.7823	5.10615	2.9178	2.18835	4.3767	12	12	2	12	281894	11.7823	11.7823	1.96371	11.7823	4.17968	4.17968	0.696613	4.17968
30	2017	6	12	8	6	14	269204	12.175	8.11667	6.0875	14.2042	4.52259	3.01506	2.2613	5.27636	6	6	0	10	281894	6.0875	6.0875	0	10.1458	2.1595	2.1595	0	3.59917
31	2017	7	6	2	8	14	269204	5.89113	1.96371	7.85484	13.746	2.18835	0.72945	2.9178	5.10615	8	4	0	16	281894	7.85484	3.92742	0	15.7097	2.78645	1.39323	0	5.5729
31	2017	8	6	8	4	12	269204	5.89113	7.85484	3.92742	11.7823	2.18835	2.9178	1.4589	4.3767	14	8	2	6	281894	13.746	7.85484	1.96371	5.89113	4.87629	2.78645	0.696613	2.08984
30	2017	9	8	12	6	34	269204	8.11667	12.175	6.0875	34.4958	3.01506	4.52259	2.2613	12.814	0	14	4	8	281894	0	14.2042	4.05833	8.11667	0	5.03883	1.43967	2.87933
31	2017	10	11	12	8	40	269204	10.8004	11.7823	7.85484	39.2742	4.01198	4.3767	2.9178	14.589	14	14	8	10	281894	13.746	13.746	7.85484	9.81855	4.87629	4.87629	2.78645	3.48306
30	2017	11	14	6	0	28	269204	14.2042	6.0875	0	28.4083	5.27636	2.2613	0	10.5527	8	2	8	4	281894	8.11667	2.02917	8.11667	4.05833	2.87933	0.719833	2.87933	1.43967
31	2017	12	6	4	2	6	269204	5.89113	3.92742	1.96371	5.89113	2.18835	1.4589	0.72945	2.18835	6	6	0	2	281894	5.89113	5.89113	0	1.96371	2.08984	2.08984	0	0.696613
31	2018	1	6	10	4	18	269204	5.89113	9.81855	3.92742	17.6734	2.18835	3.64725	1.4589	6.56505	6	4	2	10	281894	5.89113	3.92742	1.96371	9.81855	2.08984	1.39323	0.696613	3.48306
28	2018	2	16	4	2	29	269204	17.3929	4.34821	2.17411	31.5246	6.46085	1.61521	0.807606	11.7103	11	8	0	20	281894	11.9576	8.69643	0	21.7411	4.24187	3.085	0	7.7125
31	2018	3	2	18	2	20	269204	1.96371	17.6734	1.96371	19.6371	0.72945	6.56505	0.72945	7.2945	12	8	2	14	281894	11.7823	7.85484	1.96371	13.746	4.17968	2.78645	0.696613	4.87629
30	2018	4	6	6	4	30	269204	6.0875	6.0875	4.05833	30.4375	2.2613	2.2613	1.50753	11.3065	6	2	2	27	281894	6.0875	2.02917	2.02917	27.3938	2.1595	0.719833	0.719833	9.71775
31	2018	5	12	14	8	33	269204	11.7823	13.746	7.85484	32.4012	4.3767	5.10615	2.9178	12.0359	9	6	2	23	281894	8.83669	5.89113	1.96371	22.5827	3.13476	2.08984	0.696613	8.01105
30	2018	6	12	2	8	24	269204	12.175	2.02917	8.11667	24.35	4.52259	0.753765	3.01506	9.04519	6	3	2	10	281894	6.0875	3.04375	2.02917	10.1458	2.1595	1.07975	0.719833	3.59917
31	2018	7	16	8	0	20	269204	15.7097	7.85484	0	19.6371	5.8356	2.9178	0	7.2945	18	7	0	8	281894	17.6734	6.87298	0	7.85484	6.26952	2.43814	0	2.78645
31	2018	8	7	6	10	27	269204	6.87298	5.89113	9.81855	26.5101	2.55308	2.18835	3.64725	9.84758	12	8	0	16	281894	11.7823	7.85484	0	15.7097	4.17968	2.78645	0	5.5729
30	2018	9	10	24	6	24	269204	10.1458	24.35	6.0875	24.35	3.76883	9.04519	2.2613	9.04519	16	20	2	16	281894	16.2333	20.2917	2.02917	16.2333	5.75867	7.19833	0.719833	5.75867
31	2018	10	14	8	8	12	269204	13.746	7.85484	7.85484	11.7823	5.10615	2.9178	2.9178	4.3767	4	6	0	12	281894	3.92742	5.89113	0	11.7823	1.39323	2.08984	0	4.17968
30	2018	11	12	14	0	12	269204	12.175	14.2042	0	12.175	4.52259	5.27636	0	4.52259	12	4	2	8	281894	12.175	4.05833	2.02917	8.11667	4.319	1.43967	0.719833	2.87933
31	2018	12	6	22	0	18	269204	5.89113	21.6008	0	17.6734	2.18835	8.02395	0	6.56505	6	2	0	8	281894	5.89113	1.96371	0	7.85484	2.08984	0.696613	0	2.78645
